# Supplementary material for: The slow self-arresting nature of low-frequency earthquakes
Source: Nat Commun. 2021 Sep 15;12:5464. doi: 10.1038/s41467-021-25823-w (PMC8443596; doi:10.1038/s41467-021-25823-w)
Supplement: Supplementary file 4 — Dataset 1 [file 41467_2021_25823_MOESM4_ESM.xlsx]

## Sheet: Sheet1
Normalized Te Normalized Dc Duration(s) Slip(m) Slip rate(m/s) M0(N*m) Stress drop(Pa) Rupture type Effective rupture diameter(m)
0.3	0.3	0.1098	0.007002	0.06377	17817600000000	1118500	1	220
0.3	0.35	0.1137	0.0067345	0.059231	17135600000000	1038000	1	220
0.3	0.4	0.1152	0.0063413	0.055046	16136200000000	904000	1	220
0.4	0.3	0.132	0.0058543	0.044351	14898800000000	1559800	1	220
0.4	0.35	0.1383	0.0057365	0.041479	14598200000000	1586500	1	220
0.4	0.4	0.1212	0.0055823	0.046059	14205300000000	948280	1	220
0.4	0.45	0.1254	0.0053866	0.042955	13708800000000	884810	1	220
0.4	0.5	0.1314	0.0051064	0.038862	12994200000000	825540	1	220
0.4	0.55	0.1377	0.0046736	0.03394	11890500000000	762420	1	220
0.5	0.3	0.1305	0.0051169	0.03921	13021200000000	1379700	1	220
0.5	0.35	0.1362	0.0050552	0.037116	12864700000000	1434500	1	220
0.5	0.4	0.1425	0.0049718	0.03489	12653200000000	1415500	1	220
0.5	0.45	0.1491	0.004873	0.032683	12398000000000	1352200	1	220
0.5	0.5	0.1326	0.0047539	0.035852	12097600000000	826160	1	220
0.5	0.55	0.141	0.0045967	0.0326	11695000000000	822230	1	220
0.5	0.6	0.1491	0.0043896	0.029441	11169900000000	812840	1	220
0.5	0.65	0.1617	0.0040939	0.025318	10417200000000	802620	1	220
0.5	0.7	0.1758	0.0036341	0.020672	9246980000000	756480	1	220
0.6	0.3	0.1059	0.0046129	0.043559	11739500000000	976710	1	220
0.6	0.35	0.111	0.0045714	0.041184	11630500000000	932860	1	220
0.6	0.4	0.1164	0.0045244	0.038869	11510700000000	878560	1	220
0.6	0.45	0.1227	0.0044637	0.036379	11356600000000	831540	1	220
0.6	0.5	0.1299	0.0043941	0.033827	11181500000000	798940	1	220
0.6	0.55	0.1362	0.0043125	0.031663	10974900000000	746080	1	220
0.6	0.6	0.1467	0.0042108	0.028703	10712700000000	749830	1	220
0.6	0.65	0.1554	0.0040852	0.026288	10395600000000	735160	1	220
0.6	0.7	0.1725	0.0039237	0.022746	9983890000000	836060	1	220
0.6	0.75	0.2007	0.0037061	0.018466	9430830000000	1041600	1	220
0.6	0.8	0.2628	0.0033847	0.012879	8611920000000	1135200	1	220
0.1	0.5	0.1119	0.020544	0.18359	52269700000000	3873400	2	220
0.1	0.55	0.1188	0.020143	0.16955	51250700000000	4344400	2	220
0.1	0.6	0.1269	0.020064	0.15811	51056400000000	5400800	2	220
0.1	0.65	0.1377	0.019576	0.14216	49802400000000	6012400	2	220
0.1	0.7	0.1521	0.019205	0.12627	48865200000000	6812200	2	220
0.1	0.75	0.1752	0.018721	0.10685	47632100000000	8672400	2	220
0.2	0.35	0.0909	0.0068309	0.075148	17380000000000	806940	2	220
0.2	0.65	0.141	0.009599	0.068078	24423100000000	3050800	2	220
0.2	0.7	0.1566	0.0095332	0.060876	24254900000000	3515800	2	220
0.2	0.75	0.1776	0.0091753	0.051663	23350700000000	4352300	2	220
0.2	0.8	0.2136	0.0088621	0.041489	22550200000000	4767700	2	220
0.3	0.45	0.1119	0.0046511	0.041565	11833100000000	659160	2	220
0.3	0.5	0.1011	0.0044998	0.044508	11451200000000	587980	2	220
0.3	0.75	0.1836	0.0060995	0.033222	15518500000000	3007600	2	220
0.3	0.8	0.2184	0.0058848	0.026945	14976100000000	3275200	2	220
0.3	0.85	0.3102	0.005486	0.017685	13957300000000	2961100	2	220
0.4	0.65	0.1233	0.0032622	0.026458	8299460000000	476040	2	220
0.4	0.85	0.3147	0.0041123	0.013067	10464100000000	2334700	2	220
0.5	0.8	0.1803	0.0024298	0.013476	6183720000000	545670	2	220
0.9	0.85	0.5412	0.00067784	0.0012525	1724650000000	208130	3	220
0.9	0.86	0.3396	0.00027064	0.00079694	688652000000	82369	3	220
0.9	0.87	0.2637	0.00016285	0.00061757	414333000000	49088	3	220
0.9	0.88	0.2268	0.00011967	0.00052763	304474000000	35764	3	220
0.9	0.89	0.2022	9.47e-05	0.00046838	240991000000	28067	3	220
0.9	0.9	0.1848	7.85e-05	0.00042471	199710000000	23070	3	220
0.9	0.91	0.1704	6.61e-05	0.0003881	168267000000	19261	3	220
0.9	0.92	0.1599	5.79e-05	0.00036228	147418000000	16728	3	220
0.9	0.93	0.1509	5.16e-05	0.00034209	131356000000	14787	3	220
0.9	0.94	0.1437	4.66e-05	0.00032448	118631000000	13260	3	220
0.9	0.95	0.1374	4.26e-05	0.00030977	108293000000	12006	3	220
0.9	0.96	0.1326	3.89e-05	0.0002932	98923619885	10889	3	220
0.9	0.97	0.1293	3.61e-05	0.00027899	91780411387	10045	3	220
0.9	0.98	0.126	3.37e-05	0.00026726	85684052769	9315.6	3	220
0.9	0.99	0.1227	3.14e-05	0.00025599	79937396589	8627.3	3	220
0.8	0.85	0.5412	0.00076257	0.00140906	1940230000000	234146	3	220
0.8	0.86	0.3396	0.00030447	0.000896558	774734000000	92665.1	3	220
0.8	0.87	0.2637	0.000183206	0.000694766	466125000000	55224	3	220
0.8	0.88	0.2268	0.000134629	0.000593584	342533000000	40234.5	3	220
0.8	0.89	0.2022	0.000106545	0.000526928	271114000000	31575.4	3	220
0.8	0.9	0.1848	8.83e-05	0.000477799	224674000000	25953.8	3	220
0.8	0.91	0.1704	7.44e-05	0.000436613	189301000000	21668.6	3	220
0.8	0.92	0.1599	6.52e-05	0.000407565	165845000000	18819	3	220
0.8	0.93	0.1509	5.81e-05	0.000384851	147776000000	16635.4	3	220
0.8	0.94	0.1437	5.25e-05	0.00036504	133460000000	14917.5	3	220
0.8	0.95	0.1374	4.79e-05	0.000348491	121830000000	13506.8	3	220
0.8	0.96	0.1326	4.37e-05	0.00032985	111289000000	12250.1	3	220
0.8	0.97	0.1293	4.06e-05	0.000313864	103253000000	11300.6	3	220
0.8	0.98	0.126	3.79e-05	0.000300668	96394559365	10480	3	220
0.8	0.99	0.1227	3.53e-05	0.000287989	89929571163	9705.71	3	220
0.7	0.85	0.5412	0.000871509	0.00161036	2217400000000	267596	3	220
0.7	0.86	0.3396	0.000347966	0.00102464	885410000000	105903	3	220
0.7	0.87	0.2637	0.000209379	0.000794019	532714000000	63113.1	3	220
0.7	0.88	0.2268	0.000153861	0.000678381	391466000000	45982.3	3	220
0.7	0.89	0.2022	0.000121766	0.000602203	309845000000	36086.1	3	220
0.7	0.9	0.1848	0.000100911	0.000546056	256770000000	29661.4	3	220
0.7	0.91	0.1704	8.5e-05	0.000498986	216344000000	24764.1	3	220
0.7	0.92	0.1599	7.45e-05	0.000465789	189537000000	21507.4	3	220
0.7	0.93	0.1509	6.64e-05	0.00043983	168886000000	19011.9	3	220
0.7	0.94	0.1437	6e-05	0.000417189	152526000000	17048.6	3	220
0.7	0.95	0.1374	5.47e-05	0.000398276	139234000000	15436.3	3	220
0.7	0.96	0.1326	5e-05	0.000376971	127188000000	14000.1	3	220
0.7	0.97	0.1293	4.64e-05	0.000358701	118003000000	12915	3	220
0.7	0.98	0.126	4.33e-05	0.00034362	110165000000	11977.2	3	220
0.7	0.99	0.1227	4.04e-05	0.00032913	102777000000	11092.2	3	220
0.3	0.3	0.1398	0.0069506	0.049718	17688900000000	1799700	1	260
0.3	0.35	0.1323	0.0065761	0.049706	16732100000000	1355100	1	260
0.3	0.4	0.1323	0.0059428	0.044919	15121700000000	1189300	1	260
0.4	0.3	0.1509	0.0060531	0.040113	15401000000000	1717200	1	260
0.4	0.35	0.1575	0.0059245	0.037616	15074700000000	1666600	1	260
0.4	0.4	0.1653	0.0057507	0.034789	14633600000000	1621300	1	260
0.4	0.45	0.171	0.0055131	0.03224	14029800000000	1574900	1	260
0.4	0.5	0.1515	0.0051302	0.033863	13052700000000	1191000	1	260
0.4	0.55	0.1572	0.0044444	0.028272	11309700000000	1109200	1	260
0.5	0.3	0.1476	0.0054316	0.036799	13822900000000	1578600	1	260
0.5	0.35	0.1542	0.0053674	0.034808	13656800000000	1550500	1	260
0.5	0.4	0.1605	0.0052853	0.03293	13450900000000	1515300	1	260
0.5	0.45	0.1677	0.0051849	0.030918	13193200000000	1473100	1	260
0.5	0.5	0.1761	0.0050621	0.028745	12882500000000	1421400	1	260
0.5	0.55	0.186	0.0048985	0.026336	12462400000000	1397300	1	260
0.5	0.6	0.1698	0.0046767	0.027542	11898700000000	1151600	1	260
0.5	0.65	0.1839	0.004332	0.023556	11024300000000	1156700	1	260
0.5	0.7	0.2043	0.0036081	0.017661	9180150000000	1189100	1	260
0.6	0.3	0.1194	0.0049975	0.041855	12714500000000	1196600	1	260
0.6	0.35	0.1503	0.0049559	0.032973	12609600000000	1460900	1	260
0.6	0.4	0.1575	0.0049098	0.031173	12492500000000	1440800	1	260
0.6	0.45	0.1641	0.0048537	0.029578	12350900000000	1416400	1	260
0.6	0.5	0.1719	0.0047879	0.027853	12181500000000	1387000	1	260
0.6	0.55	0.1533	0.0047098	0.030723	11985300000000	971520	1	260
0.6	0.6	0.1638	0.0046168	0.028186	11747600000000	965810	1	260
0.6	0.65	0.1767	0.0045009	0.025472	11451200000000	1023100	1	260
0.6	0.7	0.1941	0.004355	0.022437	11081500000000	1071100	1	260
0.6	0.75	0.2208	0.0041581	0.018832	10580300000000	1125200	1	260
0.6	0.8	0.2898	0.0038668	0.013343	9840110000000	1101800	1	260
0.1	0.35	0.1116	0.020553	0.18417	52305800000000	3255400	2	260
0.1	0.4	0.1035	0.020764	0.20062	52832400000000	3595400	2	260
0.1	0.45	0.1068	0.020489	0.19184	52143500000000	3722900	2	260
0.1	0.8	0.279	0.023738	0.085084	60408800000000	9211700	2	260
0.1	0.85	0.4191	0.021665	0.051694	55125200000000	8039500	2	260
0.2	0.3	0.1005	0.0067222	0.066888	17106100000000	887400	2	260
0.2	0.5	0.1206	0.0099262	0.082307	25255200000000	1824000	2	260
0.2	0.55	0.126	0.0098619	0.078269	25090000000000	1876600	2	260
0.2	0.6	0.1326	0.0097752	0.073719	24874300000000	2245100	2	260
0.2	0.85	0.4221	0.010876	0.025766	27675800000000	4185700	2	260
0.3	0.65	0.1503	0.0063501	0.042249	16158500000000	1629900	2	260
0.3	0.7	0.1638	0.0061921	0.037803	15756100000000	2477900	2	260
0.4	0.75	0.195	0.0044952	0.023053	11439300000000	2107400	2	260
0.4	0.8	0.2262	0.0043294	0.01914	11016700000000	2299100	2	260
0.9	0.85	0.564	0.00065489	0.0011612	1666670000000	175360	3	260
0.9	0.86	0.3771	0.00029517	0.00078274	751017000000	78352	3	260
0.9	0.87	0.2985	0.00018441	0.00061781	469191000000	48499	3	260
0.9	0.88	0.2556	0.0001342	0.00052505	341468000000	34976	3	260
0.9	0.89	0.2292	0.00010753	0.00046915	273653000000	27796	3	260
0.9	0.9	0.2091	8.85e-05	0.00042328	225216000000	22688	3	260
0.9	0.91	0.1932	7.53e-05	0.00038975	191602000000	19122	3	260
0.9	0.92	0.1812	6.56e-05	0.00036208	166936000000	16521	3	260
0.9	0.93	0.1713	5.88e-05	0.00034316	149572000000	14685	3	260
0.9	0.94	0.1626	5.29e-05	0.00032519	134524000000	13103	3	260
0.9	0.95	0.1551	4.81e-05	0.00031015	122419000000	11815	3	260
0.9	0.96	0.1506	4.42e-05	0.00029327	112370000000	10786	3	260
0.9	0.97	0.1464	4.09e-05	0.0002791	103968000000	9912.7	3	260
0.9	0.98	0.1428	3.83e-05	0.00026799	97364356980	9225.7	3	260
0.9	0.99	0.1392	3.58e-05	0.00025736	91148599479	8577.5	3	260
0.8	0.85	0.564	0.000736751	0.00130635	1875010000000	197280	3	260
0.8	0.86	0.3771	0.000332066	0.000880583	844895000000	88146	3	260
0.8	0.87	0.2985	0.000207461	0.000695036	527840000000	54561.4	3	260
0.8	0.88	0.2556	0.000150975	0.000590681	384151000000	39348	3	260
0.8	0.89	0.2292	0.000120971	0.000527794	307859000000	31270.5	3	260
0.8	0.9	0.2091	9.96e-05	0.00047619	253368000000	25524	3	260
0.8	0.91	0.1932	8.47e-05	0.000438469	215552000000	21512.2	3	260
0.8	0.92	0.1812	7.38e-05	0.00040734	187803000000	18586.1	3	260
0.8	0.93	0.1713	6.61e-05	0.000386055	168268000000	16520.6	3	260
0.8	0.94	0.1626	5.95e-05	0.000365839	151340000000	14740.9	3	260
0.8	0.95	0.1551	5.41e-05	0.000348919	137722000000	13291.9	3	260
0.8	0.96	0.1506	4.97e-05	0.000329929	126416000000	12134.2	3	260
0.8	0.97	0.1464	4.6e-05	0.000313988	116964000000	11151.8	3	260
0.8	0.98	0.1428	4.31e-05	0.000301489	109535000000	10378.9	3	260
0.8	0.99	0.1392	4.03e-05	0.00028953	102542000000	9649.69	3	260
0.7	0.85	0.564	0.000842001	0.00149297	2142860000000	225463	3	260
0.7	0.86	0.3771	0.000379504	0.00100638	965594000000	100738	3	260
0.7	0.87	0.2985	0.000237099	0.000794327	603246000000	62355.9	3	260
0.7	0.88	0.2556	0.000172543	0.000675064	439030000000	44969.1	3	260
0.7	0.89	0.2292	0.000138253	0.000603193	351839000000	35737.7	3	260
0.7	0.9	0.2091	0.000113796	0.000544217	289564000000	29170.3	3	260
0.7	0.91	0.1932	9.68e-05	0.000501107	246345000000	24585.4	3	260
0.7	0.92	0.1812	8.44e-05	0.000465531	214632000000	21241.3	3	260
0.7	0.93	0.1713	7.56e-05	0.000441206	192307000000	18880.7	3	260
0.7	0.94	0.1626	6.8e-05	0.000418101	172960000000	16846.7	3	260
0.7	0.95	0.1551	6.18e-05	0.000398764	157396000000	15190.7	3	260
0.7	0.96	0.1506	5.68e-05	0.000377061	144476000000	13867.7	3	260
0.7	0.97	0.1464	5.25e-05	0.000358843	133673000000	12744.9	3	260
0.7	0.98	0.1428	4.92e-05	0.000344559	125183000000	11861.6	3	260
0.7	0.99	0.1392	4.61e-05	0.000330891	117191000000	11028.2	3	260
0.3	0.3	0.1701	0.0070022	0.041165	17817600000000	1738000	1	300
0.3	0.35	0.1515	0.0064678	0.042692	16457000000000	1621900	1	300
0.3	0.4	0.1383	0.0057457	0.041545	14618400000000	1316900	1	300
0.3	0.45	0.1206	0.0053425	0.044299	13595700000000	843340	1	300
0.4	0.3	0.1701	0.0063223	0.037168	16086100000000	1606000	1	300
0.4	0.35	0.177	0.0061896	0.034969	15750700000000	1557000	1	300
0.4	0.4	0.1848	0.0060067	0.032504	15284500000000	1509900	1	300
0.4	0.45	0.1953	0.0057421	0.029401	14613400000000	1460000	1	300
0.4	0.5	0.1749	0.0052697	0.03013	13409100000000	1357000	1	300
0.4	0.55	0.1746	0.0043467	0.024895	11058600000000	1421100	1	300
0.5	0.3	0.1647	0.0057958	0.03519	14750300000000	1507200	1	300
0.5	0.35	0.1725	0.0057312	0.033224	14583100000000	1480400	1	300
0.5	0.4	0.1794	0.005654	0.031516	14388000000000	1450200	1	300
0.5	0.45	0.1881	0.0055563	0.029539	14136800000000	1411600	1	300
0.5	0.5	0.1971	0.0054367	0.027584	13832500000000	1367100	1	300
0.5	0.55	0.2073	0.0052804	0.025472	13436900000000	1344600	1	300
0.5	0.6	0.2214	0.0050667	0.022885	12891400000000	1294100	1	300
0.5	0.65	0.2433	0.004737	0.01947	12051700000000	1242400	1	300
0.5	0.7	0.2682	0.0038957	0.014525	9911740000000	1164600	1	300
0.6	0.3	0.1338	0.0054187	0.040499	13789500000000	1354100	1	300
0.6	0.35	0.168	0.0053786	0.032016	13685200000000	1415900	1	300
0.6	0.4	0.1764	0.0053348	0.030242	13576900000000	1397700	1	300
0.6	0.45	0.1836	0.0052844	0.028782	13446200000000	1377700	1	300
0.6	0.5	0.1911	0.0052232	0.027332	13289200000000	1352900	1	300
0.6	0.55	0.2001	0.0051527	0.025751	13111400000000	1324600	1	300
0.6	0.6	0.2109	0.0050692	0.024036	12900300000000	1292200	1	300
0.6	0.65	0.1932	0.0049647	0.025697	12631400000000	1195600	1	300
0.6	0.7	0.2121	0.0048368	0.022804	12308400000000	1178500	1	300
0.6	0.75	0.2424	0.0046698	0.019265	11882300000000	1138100	1	300
0.6	0.8	0.3105	0.004441	0.014303	11301900000000	1093000	1	300
0.1	0.3	0.1137	0.020668	0.18178	52595700000000	3299000	2	300
0.1	0.6	0.1629	0.02652	0.1628	67491600000000	10378000	2	300
0.1	0.65	0.1779	0.026041	0.14638	66267400000000	10530000	2	300
0.1	0.7	0.1989	0.025425	0.12783	64706800000000	10277000	2	300
0.1	0.75	0.2307	0.024877	0.10783	63292200000000	9903500	2	300
0.2	0.4	0.1257	0.010088	0.080256	25668500000000	1857800	2	300
0.2	0.45	0.1185	0.010087	0.08512	25668500000000	1739500	2	300
0.2	0.75	0.2334	0.012186	0.05221	31006300000000	5020700	2	300
0.2	0.8	0.2835	0.011679	0.041197	29716700000000	4728600	2	300
0.3	0.4	0.1551	0.0048827	0.031481	12423700000000	1516000	2	300
0.3	0.55	0.141	0.0065453	0.04642	16657100000000	1378500	2	300
0.3	0.6	0.1446	0.0064134	0.044353	16321100000000	1299800	2	300
0.3	0.85	0.4242	0.0072272	0.017037	18392900000000	2931800	2	300
0.4	0.7	0.18	0.0046458	0.02581	11820900000000	1263200	2	300
0.5	0.85	0.3333	0.0033479	0.010045	8520200000000	1612300	2	300
0.9	0.86	0.4152	0.00039598	0.00095383	1007630000000	92928	3	300
0.9	0.87	0.3588	0.00023818	0.00066382	606038000000	55502	3	300
0.9	0.88	0.2997	0.00016528	0.00055147	420533000000	38148	3	300
0.9	0.89	0.2652	0.00012883	0.00048577	327831000000	29474	3	300
0.9	0.9	0.2409	0.00010572	0.00043884	268968000000	23981	3	300
0.9	0.91	0.222	8.87e-05	0.00039962	225762000000	19948	3	300
0.9	0.92	0.2076	7.73e-05	0.00037226	196630000000	17224	3	300
0.9	0.93	0.1953	6.86e-05	0.00035107	174482000000	15148	3	300
0.9	0.94	0.1854	6.17e-05	0.0003329	157036000000	13530	3	300
0.9	0.95	0.177	5.62e-05	0.00031742	142955000000	12215	3	300
0.9	0.96	0.1704	5.13e-05	0.00030098	130497000000	11067	3	300
0.9	0.97	0.1662	4.75e-05	0.00028574	120823000000	10194	3	300
0.9	0.98	0.162	4.43e-05	0.00027317	112603000000	9439.3	3	300
0.9	0.99	0.1575	4.13e-05	0.00026202	105015000000	8737.9	3	300
0.8	0.86	0.4152	0.000445478	0.00107306	1133580000000	104544	3	300
0.8	0.87	0.3588	0.000267953	0.000746798	681793000000	62439.8	3	300
0.8	0.88	0.2997	0.00018594	0.000620404	473100000000	42916.5	3	300
0.8	0.89	0.2652	0.000144934	0.000546491	368810000000	33158.2	3	300
0.8	0.9	0.2409	0.000118935	0.000493695	302589000000	26978.6	3	300
0.8	0.91	0.222	9.98e-05	0.000449573	253982000000	22441.5	3	300
0.8	0.92	0.2076	8.69e-05	0.000418793	221209000000	19377	3	300
0.8	0.93	0.1953	7.71e-05	0.000394954	196292000000	17041.5	3	300
0.8	0.94	0.1854	6.94e-05	0.000374513	176666000000	15221.2	3	300
0.8	0.95	0.177	6.32e-05	0.000357098	160825000000	13741.9	3	300
0.8	0.96	0.1704	5.77e-05	0.000338603	146809000000	12450.4	3	300
0.8	0.97	0.1662	5.34e-05	0.000321458	135926000000	11468.2	3	300
0.8	0.98	0.162	4.98e-05	0.000307316	126678000000	10619.2	3	300
0.8	0.99	0.1575	4.64e-05	0.000294773	118142000000	9830.14	3	300
0.7	0.86	0.4152	0.000509117	0.00122635	1295520000000	119479	3	300
0.7	0.87	0.3588	0.000306231	0.000853483	779192000000	71359.7	3	300
0.7	0.88	0.2997	0.000212503	0.000709033	540685000000	49047.4	3	300
0.7	0.89	0.2652	0.000165639	0.000624561	421497000000	37895.1	3	300
0.7	0.9	0.2409	0.000135926	0.000564223	345816000000	30832.7	3	300
0.7	0.91	0.222	0.000114062	0.000513797	290265000000	25647.4	3	300
0.7	0.92	0.2076	9.94e-05	0.00047862	252810000000	22145.1	3	300
0.7	0.93	0.1953	8.82e-05	0.000451376	224334000000	19476	3	300
0.7	0.94	0.1854	7.94e-05	0.000428014	201904000000	17395.7	3	300
0.7	0.95	0.177	7.22e-05	0.000408111	183800000000	15705	3	300
0.7	0.96	0.1704	6.59e-05	0.000386974	167782000000	14229	3	300
0.7	0.97	0.1662	6.11e-05	0.00036738	155344000000	13106.6	3	300
0.7	0.98	0.162	5.69e-05	0.000351219	144775000000	12136.2	3	300
0.7	0.99	0.1575	5.31e-05	0.000336883	135019000000	11234.4	3	300
